# Supplementary material for: Eco-evolutionary significance of domesticated retroelements in microbial genomes
Source: Mob DNA. 2022 Feb 23;13:6. doi: 10.1186/s13100-022-00262-6 (PMC8867640; doi:10.1186/s13100-022-00262-6)
Supplement: Supplementary file 1 — Additional file 1: Table S1. Reverse transcriptase genes in Trichodesmium erythraeum IMS101 and the coordinates of their associated retroelement features (where applicable). Table S2. Coordinates of putative remote DGR target genes, with the corresponding template repeat (TR) based on homology. Table S3. Metagenome details for TARA Global Oceans datasets that were used in the Trichodesmium pangenomic analysis. [file 13100_2022_262_MOESM1_ESM.xlsx]

## Sheet: Table S1
Table S1. Reverse transcriptase genes in Trichodesmium erythraeum IMS101 and the coordinates of their associated retroelement features (where applicable).
RT Type	Start	Stop	Direction	TR Seq	TR Direction	Target_1 (DGR) Start	Target_1 Stop	Direction	Target_2 (DGR) Start	Target_2 (DGR) Stop	Direction
DGR1	1615715	1616581	+	GCTCCGTGGCGGTAGCTGGAACCACAATTCTAGACATTGCCGGAGTGCCAGGGGCAACTATAAAAATGCCGACAACCTCAACAACAATAGGGGTTTTCGAGTCATCTCGTCTTCCCCGGTGGTTTCTGGCTTTCATTCCTAGTATTCTTC	+	1614150	1614713	+	1619340	1621193	-
DGR2	2632880	2633791	-	GAGTGCTGGGGGGGAAACTCACAAGACGAAAACCAATATTGTTGTTGTCCGCCTCGTCCGAGTTATAGTTGTTGCGGTTCGCAGAGCGACACCTCCTAGGATAGTTGTTCCAGGAGCCGC	-	2634407	2637040	-	2631605	2632483	-
Retron	3349565	3351013	+	n.a.	n.a.	n.a.	n.a.	n.a.	n.a.	n.a.	n.a.
G2-Intron	5587676	5589340	+	n.a.	n.a.	n.a.	n.a.	n.a.	n.a.	n.a.	n.a.
Unknown	7261363	7262676	-	n.a.	n.a.	n.a.	n.a.	n.a.	n.a.	n.a.	n.a.
Unknown	7258754	7260103	-	n.a.	n.a.	n.a.	n.a.	n.a.	n.a.	n.a.	n.a.
Unknown	7378708	7380708	-	n.a.	n.a.	n.a.	n.a.	n.a.	n.a.	n.a.	n.a.
Unknown	373560	375467	+	n.a.	n.a.	n.a.	n.a.	n.a.	n.a.	n.a.	n.a.
Unknown	375832	377736	-	n.a.	n.a.	n.a.	n.a.	n.a.	n.a.	n.a.	n.a.
Unknown	680792	682300	-	n.a.	n.a.	n.a.	n.a.	n.a.	n.a.	n.a.	n.a.

## Sheet: Table S2
Table S2. Coordinates of putative remote DGR target genes, with the corresponding template repeat (TR) based on homology.
Remote_Target	Start	Stop	Direction	Annotation	Gene	Hypervariable	TR Homology
RVP_729656	729656	731518	-	serine/threonine protein kinase	Tery_0460	yes	TR2
RVP_733625	733625	731760	-	serine/threonine protein kinase	Tery_0461	yes	TR2
RVP_735744	735744	733867	-	serine/threonine protein kinase	Tery_0462	no	TR2
RVP_737883	737883	735970	-	serine/threonine protein kinase	Tery_0463	no	TR2
RVP_387327	387327	385456	-	serine/threonine protein kinase	Tery_0247	no	TR2
RVP_3245767	3245767	3243857	-	protein of unknown function DUF323 peptidase C14; caspase catalytic subunit p20	Tery_2077	yes	TR2
RVP_3334629	3334629	3340364	+	protein of unknown function DUF323	Tery_2136	no	TR2
RVP_4396679	4396679	4398478	+	serine/threonine protein kinase	Tery_2829	yes	TR2
RVP_5707847	5707847	5709430	+	protein of unknown function DUF323	Tery_3719	yes	TR2
RVP_5437934	5437934	5440724	+	protein of unknown function DUF323	Tery_3529	yes	TR2
RVP_6636105	6636105	6633517	-	protein of unknown function DUF323	Tery_4304	yes	TR2
RVP_4159428	4159428	4161774	-	protein of unknown function DUF323	Tery_2689	yes	TR2
RVP_3984974	3984974	3987053	-	protein of unknown function DUF323	Tery_2585	no	TR2
RVP_3724001	3724001	3725813	-	protein of unknown function DUF323	Tery_2415	yes	TR2
RVP_3473877	3473877	3477468	-	protein of unknown function DUF323	Tery_2228	yes	TR2
RVP_3368522	3368522	3370517	-	protein of unknown function DUF323	Tery_2158	yes	TR2
RVP_2394704	2394704	2397167	+	protein of unknown function DUF323	Tery_1568	no	TR2
RVP_5244671	5244671	5244126	-	hypothetical protein	Tery_3426	no	TR1

## Sheet: Table S3
Table S3. Metagenome details for TARA Global Oceans datasets that were used in the Trichodesmium pangenomic analysis.
Sample label (Tara Oceans ID)	Station label (TARA_station#)	Method label (protocol-label_size-fraction)	Sample material label (TARA_station#_depth_size-fraction)	Ocean and sea region	Biogeographical province (Longhurst 2007) terms registered at www.marineregions.org	Depth Label terms registered at EnvO, the Environmental Ontology (http://environmentontology.org/)	Date/Time (yyyy-mm-ddThh:mm)	Latitude (degree N)	Longitude (degree E)	Depth (m)	Local Date (yyy-mm-dd)	Local solar time (hh:mm)	Temperature (°C)	Salinity (mg/m3)	Oxygen (µmol/L)	Nitrates (µmol/L)	Chlorophyll (µmol/L)	Phosphates (µmol/L)	Distance to coast (km)	NPP	NO2NO3 (mmol/m3)	Iron (µmol/m3)	NH4 (mmol/m3)	Additional environmental context about depth specific features (url)	Additional environmental context about mesoscale features (url)	Additional environmental context about water column features (url)	Additional methodological context (url)
TARA_N000000184	TARA_051	SEQ-(500mL-or-15min)_N5-20	TARA_051_SRF_5-20	[IO] Indian Ocean	[ISSG] Indian South Subtropical Gyre Province (MRGID:21472)	[SRF] surface water layer (ENVO:00010504)	2010-05-11T07:23	-21,4593	54,3041	5,97	2010-05-12	11:03	27,26	34,90	194,69	0,24	0,04	0,09	105,18	NA	0,01	973	0,03	https://ws.pangaea.de/dds-fdp/rest/panquery?datasetDOI=doi.pangaea.de/10.1594/PANGAEA.853810&filterParameterValue=1,TARA_N000000184	https://ws.pangaea.de/dds-fdp/rest/panquery?datasetDOI=doi.pangaea.de/10.1594/PANGAEA.858201&filterParameterValue=1,TARA_N000000184	https://ws.pangaea.de/dds-fdp/rest/panquery?datasetDOI=doi.pangaea.de/10.1594/PANGAEA.858207&filterParameterValue=1,TARA_N000000184	https://ws.pangaea.de/dds-fdp/rest/panquery?datasetDOI=doi.pangaea.de/10.1594/PANGAEA.842197&filterParameterValue=1,TARA_N000000184
TARA_N000000202	TARA_051	SEQ-(500mL-or-15min)_W5-20	TARA_051_SRF_5-20	[IO] Indian Ocean	[ISSG] Indian South Subtropical Gyre Province (MRGID:21472)	[SRF] surface water layer (ENVO:00010504)	2010-05-11T03:42	-21,5043	54,3563	5,97	2010-05-12	07:23	27,26	34,90	194,69	0,24	0,04	0,09	105,18	NA	0,01	973	0,03	https://ws.pangaea.de/dds-fdp/rest/panquery?datasetDOI=doi.pangaea.de/10.1594/PANGAEA.853810&filterParameterValue=1,TARA_N000000202	https://ws.pangaea.de/dds-fdp/rest/panquery?datasetDOI=doi.pangaea.de/10.1594/PANGAEA.858201&filterParameterValue=1,TARA_N000000202	https://ws.pangaea.de/dds-fdp/rest/panquery?datasetDOI=doi.pangaea.de/10.1594/PANGAEA.858207&filterParameterValue=1,TARA_N000000202	https://ws.pangaea.de/dds-fdp/rest/panquery?datasetDOI=doi.pangaea.de/10.1594/PANGAEA.842197&filterParameterValue=1,TARA_N000000202
TARA_N000000203	TARA_051	SEQ-(500mL-or-15min)_W5-20	TARA_051_SRF_5-20	[IO] Indian Ocean	[ISSG] Indian South Subtropical Gyre Province (MRGID:21472)	[SRF] surface water layer (ENVO:00010504)	2010-05-11T03:42	-21,5043	54,3563	5,97	2010-05-12	07:23	27,26	34,90	194,69	0,24	0,04	0,09	105,18	NA	0,01	973	0,03	https://ws.pangaea.de/dds-fdp/rest/panquery?datasetDOI=doi.pangaea.de/10.1594/PANGAEA.853810&filterParameterValue=1,TARA_N000000203	https://ws.pangaea.de/dds-fdp/rest/panquery?datasetDOI=doi.pangaea.de/10.1594/PANGAEA.858201&filterParameterValue=1,TARA_N000000203	https://ws.pangaea.de/dds-fdp/rest/panquery?datasetDOI=doi.pangaea.de/10.1594/PANGAEA.858207&filterParameterValue=1,TARA_N000000203	https://ws.pangaea.de/dds-fdp/rest/panquery?datasetDOI=doi.pangaea.de/10.1594/PANGAEA.842197&filterParameterValue=1,TARA_N000000203
TARA_N000002356	TARA_131	SEQ-(500mL-or-15min)_N5-20	TARA_131_SRF_5-20	[NPO] North Pacific Ocean	[NPTG] North Pacific Tropical Gyre Province (MRGID:21487)	[SRF] surface water layer (ENVO:00010504)	2011-09-30T03:33	22,7091	-158,0247	5,88	2011-09-30	17:10	26,32	35,23	195,13	-1,01	0,03	0,05	115,98	NA	0,03	196	0,00	https://ws.pangaea.de/dds-fdp/rest/panquery?datasetDOI=doi.pangaea.de/10.1594/PANGAEA.853810&filterParameterValue=1,TARA_N000002356	https://ws.pangaea.de/dds-fdp/rest/panquery?datasetDOI=doi.pangaea.de/10.1594/PANGAEA.858201&filterParameterValue=1,TARA_N000002356	https://ws.pangaea.de/dds-fdp/rest/panquery?datasetDOI=doi.pangaea.de/10.1594/PANGAEA.858207&filterParameterValue=1,TARA_N000002356	https://ws.pangaea.de/dds-fdp/rest/panquery?datasetDOI=doi.pangaea.de/10.1594/PANGAEA.842197&filterParameterValue=1,TARA_N000002356
TARA_N000002360	TARA_131	SEQ-(500mL-or-15min)_N20-180	TARA_131_SRF_20-180	[NPO] North Pacific Ocean	[NPTG] North Pacific Tropical Gyre Province (MRGID:21487)	[SRF] surface water layer (ENVO:00010504)	2011-09-30T02:25	22,7267	-157,9955	5,88	2011-09-30	16:02	26,32	35,23	195,13	-1,01	0,03	0,05	115,98	NA	0,03	196	0,00	https://ws.pangaea.de/dds-fdp/rest/panquery?datasetDOI=doi.pangaea.de/10.1594/PANGAEA.853810&filterParameterValue=1,TARA_N000002360	https://ws.pangaea.de/dds-fdp/rest/panquery?datasetDOI=doi.pangaea.de/10.1594/PANGAEA.858201&filterParameterValue=1,TARA_N000002360	https://ws.pangaea.de/dds-fdp/rest/panquery?datasetDOI=doi.pangaea.de/10.1594/PANGAEA.858207&filterParameterValue=1,TARA_N000002360	https://ws.pangaea.de/dds-fdp/rest/panquery?datasetDOI=doi.pangaea.de/10.1594/PANGAEA.842197&filterParameterValue=1,TARA_N000002360
TARA_N000002364	TARA_131	SEQ-(500mL-or-15min)_N180-2000	TARA_131_SRF_180-2000	[NPO] North Pacific Ocean	[NPTG] North Pacific Tropical Gyre Province (MRGID:21487)	[SRF] surface water layer (ENVO:00010504)	2011-09-30T00:56	22,7511	-157,9632	5,88	2011-09-30	14:33	26,32	35,23	195,13	-1,01	0,03	0,05	115,98	NA	0,03	196	0,00	https://ws.pangaea.de/dds-fdp/rest/panquery?datasetDOI=doi.pangaea.de/10.1594/PANGAEA.853810&filterParameterValue=1,TARA_N000002364	https://ws.pangaea.de/dds-fdp/rest/panquery?datasetDOI=doi.pangaea.de/10.1594/PANGAEA.858201&filterParameterValue=1,TARA_N000002364	https://ws.pangaea.de/dds-fdp/rest/panquery?datasetDOI=doi.pangaea.de/10.1594/PANGAEA.858207&filterParameterValue=1,TARA_N000002364	https://ws.pangaea.de/dds-fdp/rest/panquery?datasetDOI=doi.pangaea.de/10.1594/PANGAEA.842197&filterParameterValue=1,TARA_N000002364
